# Supplementary material for: Advances in Natural Products from Mangrove-Associated Fungi Along the Indian Ocean Coast
Source: Molecules. 2026 Jan 12;31(2):261. doi: 10.3390/molecules31020261 (PMC12843673; doi:10.3390/molecules31020261)
Supplement: Supplementary file 1 [file molecules-31-00261-s001.zip]

Archive with 1 entries (1 files):
- molecules-4041288-supplementary.pdf
